# Supplementary material for: Impaired AMPK control of alveolar epithelial cell metabolism promotes pulmonary fibrosis
Source: JCI Insight. 2025 Jul 1;10(15):e182578. doi: 10.1172/jci.insight.182578 (PMC12333953; doi:10.1172/jci.insight.182578)
Supplement: Supporting data values [file jciinsight-10-182578-s057.xlsx]

## Sheet: Figure 1C
	Hexokinase			Pfkpb3			Ldha			Ldhb
	WT	3 Day	14 Day	WT	3 Day	14 Day	WT	3 Day	14 Day	WT	3 Day	14 Day
	848.18	1113	1078.55	262.7	495.85	562.03	3035.33	4595.62	4105.41	3655.43	2036.78	1684.12
	707.72	1262.31	1191.66	217.14	473.58	460.9	2795.28	5377.3	3981.16	3328.37	2085.48	1621.03
	795.89	1427.49	1204.99	201.81	565.59	398.83	3117.22	5914.96	4387.95	3163.65	1850.52	1458.4
	842.24	1091.62	1022.28	222.61	384.72	538.36	3612.08	4769.21	3686.87	2655.97	2187.98	2122.72
	765.53			302.46			3008.19			3465.4
	810.71			323.71			2586.77			3798.98
	849.13			355.09			2633.41			3081.13
	815.41			278.16			2655.1			3841.06

## Sheet: Figure 1E
	Lactate							Glucose
	AT2WT				AT2I73T			AT2WT			AT2I73T
	125.56	85.2443	101.688	103.85	138.453	169.119	291.076	148.255	115.395	225.568	228.973	310.745	543.409

## Sheet: Figure 2C
			mtDNA Fold Change
		C57BL/6J	1.36	0.73	1
		7 Day	0.84	0.77	1.1	0.61	0.81	0.68	0.47	0.53	0.644	0.483
		14 Day	0.11	0.3	0.31	0.58	0.668	0.313	0.346
		28 Day	0.41	0.36	0.42	0.225

## Sheet: Figure 2E
		Membrane Potential FC
		C57BL/6J	14 Day	28 Day
		0.946	0.542	0.879034
		1.054	0.974537	0.57936
		1	0.816156	0.52908
		1	0.92328	0.85451
			1.21068

## Sheet: Figure 2F
		C57BL/6J						I73T Day 14							I73T Day 28
	Baseline	25.6087	17.6964	16.41	18.1667	17.3067	15.93	22.9956	12.7905	12.4733	20.173	14.7866	22.6365	16.6256	10.2477	16.8292	9.08914	10.3167	14.0285	10.1096
	Maximum	40.8342	27.6439	47.34	55.06	51.2733	47.0067	33.4152	37.76	42.3	44.3047	31.0431	43.025	27.3799	14.9955	26.1575	14.8041	21.9333	26.9854	15.6193
	Spare Capacity	15.2256	9.94743	30.93	36.8933	33.9667	31.0767	22.3836	10.9304	28.6183	24.1317	16.2566	20.3885	10.7543	4.74774	9.32829	5.71499	11.6167	12.9569	5.50975
	ATP Linked	13.8153	8.68271	7.22333	7.96333	7.53	6.79333	17.595	11.4593	4.92667	0.482766	7.43604	12.0041	8.59383	4.60994	8.10912	2.17997	3.51667	7.0017	4.77944
	Proton Leak	3.88227	2.07424	2.15333	2.63	2.53333	2.35	4.95084	0.658926	1.36667	12.7691	2.3591	3.75332	2.55344	1.48836	2.77085	1.0077	1.43667	2.62528	2.36432

## Sheet: Figure 2I
	Fragments per cell			Mitchondrial Branch Length			Form Factor
	C57BL/6J	Day 14	Day 28	C57BL/6J	Day 14	Day 28	C57BL/6J	Day 14	Day 28
	83	148.5	124	1.658	1.005	1.868	2.274	1.846	2.632
	109.86	121	196.25	0.769	1.037	1.012	1.754	1.878	1.934
	103.2	163	142.75	1.687	1.493	1.205	2.522	2.22	2.135
	95	196.64	218.33	1.699	1.607	1.317	2.59	2.274	2.249
	132	179.45	183.85	0.682	0.588	1.895	1.584	1.501	2.656
	127.47	165.5	171.33	0.771	1.037	2.852	1.787	1.912	3.338
	199.6	190.73	164.91	1.117	1.431	1.985	2.027	2.259	2.769
	123.4	107.11	251.5	2.357	1.318	1.62	2.926	2.148	2.399
	112.13	167.25		1.749	0.864	1.582	2.557	1.985	2.058
	145.13	173.39		0.9	1.479	1.568	1.791	2.212	2.328
	124.4	145.87		1.153	1.176	1.637	2.014	1.981	2.304
	123.83	249.89		1.338	1.371	1.711	2.186	2.088	2.357
	105	293.8		1.344	1.508	1.245	2.11	2.287	2.093
	134.8	181.6		1.224			1.947
	92.92	176.9		1.634			2.322
	149.53	252.55		1.24			2.042
	129.46	258.5		0.771			1.69
	120.11			1.626			2.431
	154.67			1.303			2.185
	138			1.098			1.971
	110.88			2.532			2.999
	76.15			2.813			3.197

## Sheet: Figure 2J
			WT			14 days			28 days
		pDRP1/DRP1	1.36245	0.921062	0.71649	0.499821	0.447851	0.433366	0.48942	0.418496	0.544979
		pMFF/MFF	1.00855	1.04644	0.945046	0.87051	0.530622	0.592467	0.771746	0.993451	0.831894
		Parkin	0.988303	0.376669	0.921525	0.336079	0.360905	0.407473	0.407407	0.514046	0.462802
		Pink1	1.52318	0.499275	0.977542	0.161919	0.152476	0.326527	1.27831	0.624178	0.194154

## Sheet: Figure 3B
		ATP per 25,000 cells
		C57BL/6J	I73T 7 Day	I73T 14 Day	I73T 28 Day
		27.1	37.6459	52.7589	19.7312
		17.65	108.447	82.7	25.9497
		19.63	67.2093	40.9903	22.0219
		33.1929	79.6575	68.2259	38.406
		16.6057	30.8953	56.7066	45.3859
		26.8912		35.78	23
		44.7871		35.6	44.69
		54.16
		28.37

## Sheet: Figure 3D
	Time (minutes)	C57BL/6J						I73T - 4WK								I73T Day 28 + Rosiglitazone								I73T Day 28 + AMPK Agoinist PF							I73T Day 28 + Torin
	1.34914	27.382	18.744	16.81	19.08	18.07	16.46	10.2959	17.9508	9.45545	23.4014	12.4318	10.3709	9.54276	10.51	11.923	22.2217	18.5372	20.0922	24.0249	22.54	19.48	15.91	9.42445	21.2709	22.6504	27.556	13.1063	8.85	9.22	9.29072	12.8618	15.5549	13.3953
	7.99163	24.9989	17.3885	16.29	17.91	17.11	15.81	10.2899	16.4265	8.92234	22.0677	12.4069	10.4484	9.56219	10.3	11.3705	20.5473	17.5533	19.8566	24.5667	21.8	18.92	15.15	9.08794	19.8551	20.9545	25.2115	12.7486	8.3	8.9	8.76363	12.5662	14.2307	12.3956
	14.6744	24.4451	16.9567	16.13	17.51	16.74	15.52	10.1573	16.1105	8.88963	21.814	11.8175	10.3196	9.99242	10.14	11.0531	20.2869	17.0649	20.367	25.3647	21.49	18.7	15.18	9.06383	19.7804	20.513	24.6362	12.5272	8.02	8.86	8.42273	12.3939	13.9	12.388
	21.305	12.4637	9.30055	9.23	10.21	9.79	9.15	5.54739	8.53379	7.2917	11.5116	error	error	error	6.65	6.05588	11.2592	9.77355	error	error	11.89	10.49	9.38	5.12127	11.887	11.0809	13.2949	8.69148	4.82	5.5	5.23543	8.17382	7.90067	6.09397
	28.0418	11.871	9.04609	9.34	10.32	9.9	9.18	5.57282	8.85951	6.81816	12.4896	error	error	error	6.93	6.12883	11.4708	9.73169	error	error	12.39	11.05	9.4	5.21873	12.094	11.5004	13.8297	8.0274	4.67	5.36	5.15318	7.82906	7.44982	6.2616
	34.7288	11.0454	8.6945	8.99	10.08	9.64	9.08	5.79315	8.76709	6.61765	11.4813	error	error	error	6.82	5.94294	11.1395	9.45179	error	error	12.59	11.33	9.52	5.29035	12.0227	10.708	13.3195	8.23561	4.55	5.38	4.83877	7.62994	7.1939	5.57251
	41.3762	42.695	28.3242	46.16	52.81	46.09	45.05	16.1845	28.1811	13.6023	41.7527	11.2493	10.2654	15.9257	20.8	22.7822	40.1948	30.9501	34.3236	34.9994	33.23	26.49	36	13.1526	33.2534	41.1004	44.5711	28.7792	16	18.17	13.6684	16.6101	25.2627	14.821
	48.0286	40.4159	27.4662	47.16	56.39	53.11	48.04	14.7058	25.5679	14.979	39.9644	10.6914	10.2313	16.5198	22.88	21.7605	38.6655	28.3513	34.3236	34.9994	36.86	23.92	36.68	12.0171	30.5042	39.2087	41.225	29.3354	16.72	18.93	13.1485	17.1352	25.544	15.3232
	54.837	39.3919	27.1411	48.7	55.98	54.62	47.93	14.096	24.7236	15.831	39.1495	10.5591	10.2137	16.9565	22.12	20.8391	38.0307	27.2014	34.5831	34.0912	37.5	22.68	34.72	11.1659	29.4632	38.3626	41.807	29.3047	16.9	18.84	12.709	17.226	25.6472	15.9271
	61.5078	9.04398	7.38307	7.24	7.61	7.47	6.94	4.67303	6.2143	6.60199	8.3608	11.6752	10.3781	11.6693	5.44	4.58736	8.46934	6.92887	error	error	9.15	8	7.46	4.22689	10.2305	8.66631	9.80194	8.8823	3.88	4.87	5.00336	7.16858	7.08846	4.94858
	68.2132	7.68565	6.95698	7.03	7.64	7.21	6.77	4.06591	5.94193	5.71333	7.90536	10.8346	10.3045	12.4541	5.37	4.37695	7.72645	6.50598	error	error	8.62	7.65	7.39	4.02652	9.44971	7.89771	9.24549	9.46973	3.57	4.66	4.16077	6.57527	6.28405	4.5835
	75.0364	7.00371	6.47837	6.83	7.47	7.05	6.65	3.70935	5.69159	5.38907	7.43743	10.6446	10.2871	13.0606	5.28	4.15052	7.45352	6.2396	error	error	8.26	7.47	7.25	3.88507	8.96723	7.49065	8.81249	9.8539	3.29	4.3	4.11997	6.47205	5.98827	4.32491

## Sheet: Figure 3E
		WT			14 days			28 days
	pACC/ACC	0.686168	1.13604	1.1778	0.832315	0.693155	0.929131	0.642469	0.517041	0.585118
	pAMPK/AMPK	0.776322	0.923797	1.29988	0.336777	0.289299	0.174732	0.56217	0.435578	0.399306

[truncated: 22 more sheets: Figure 3F, Figure 3G, Figure 5B, Figure 5C, Figure 5D, Figure 5F, Figure 5G, Figure 6B, Figure 6C, Figure 6F, Figure 6G, Figure 7D, Figure 7E, Figure 7F, Figure 7G, Figure 7I, Figure S2B, Figure S2C, Figure S7A, Figure S7E …]
